# Supplementary material for: Recovery from spindle checkpoint-mediated arrest requires a novel Dnt1-dependent APC/C activation mechanism
Source: PLoS Genet. 2022 Sep 15;18(9):e1010397. doi: 10.1371/journal.pgen.1010397 (PMC9514617; doi:10.1371/journal.pgen.1010397)
Supplement: S2 Table — (XLSX) [file pgen.1010397.s012.xlsx]

## Sheet: Fig. 1B
	Frequency of colonies with red sectors
	Strains	Colonies with red sectors	Total colony number scored	Percentage (%)
	wild-type	1	8086	0.012367
	dnt1Δ	166	9342	1.77692

## Sheet: Fig. 1C
	Chromsome segregation defects
	Strain	Category
	wild type	Normal anaphase	Mis-segregation	Lagging chromosomes	Total anaphase counted
	Repeat #1	98	2	0	100
	Repeat #2	59	1	0	60
	Pooled data	157 (98.125%)	1 (1.875%)	0	160
	Strain	Category
	dnt1Δ	Normal anaphase	Mis-segregation	Lagging chromosomes	Total anaphase counted
	Repeat #1	109	3	8	120
	Repeat #2	72	2	6	80
	Pooled data	181 (90.5%)	5 (2.5%)	14 (7%)	200

## Sheet: Fig. 1E
	Measurement of distance between SPBs
	#2453: Wild type ndc80-GFP sad1-mCherry
	time point	Cell 1	Cell 2	Cell 3	Cell 4	Cell 5	Cell 6	Cell 7	Cell 8	Cell 9	Cell 10	Cell 11	Cell 12	Cell 13	Cell 14	Cell 15	Cell 16	Cell 17
	0	0	0	0	0	0	0	0	0	0	0	0	0	0	0	0	0	0
	2	0.403	0.525	0.453	0.403	0.492	0.415	0.279	0.55	0.433	0.473	0.492	0.405	0.287	0.411	0.27	0.478	0.427
	4	0.656	0.775	1.262	0.775	1.27	1.155	0.919	0.797	1.016	1.114	0.705	0.746	0.755	0.746	0.528	0.728	0.907
	6	1.225	1.28	1.393	1.209	1.836	1.638	1.246	1.337	1.3	1.378	0.811	1.081	0.907	1.275	1.049	1.483	1.542
	8	1.733	1.934	1.795	1.824	2.163	2.218	1.737	1.974	2.155	2.037	1.819	1.826	1.353	1.744	1.576	2.397	2.179
	10	1.822	2.216	2.098	2.136	2.492	2.278	2.213	2.231	2.608	2.377	1.723	2.2	2.055	2.25	1.799	2.46	2.481
	12	1.644	2.679	2.436	2.039	2.913	2.881	1.864	2.463	3.187	2.736	2.334	2.571	2.417	2.492	2.442	3.21	3.062
	14	2.58	3.138	2.77	2.025	3.124	2.964	2.206	2.58	3.689	2.917	2.971	2.925	2.629	2.665	2.663	3.357	3.017
	16	3.111	3.956	3.395	2.901	4.014	3.406	2.902	3.153	4.082	2.974	3.167	3.109	2.628	3.095	2.783	3.637	2.924
	18	3.453	5.373	3.21	4.474	5.273	4.251	4.564	3.975	5.079	3.47	3.566	4.392	3.411	3.94	3.363	4.541	3.506
	20	4.765	6.867	4.18	5.644	6.365	5.146	5.684	5.01	6.284	4.949	3.885	5.271	4.3	5.07	4.715	5.813	4.352
	22	5.955	8.055	5.382	7.297	8.003	6.224	7.219	6.345	8.115	6.313	4.867	6.904	5.533	6.268	5.755	7.244	5.21
	24	7.91	8.937	6.795	8.559	9.413	7.42	8.421	7.715	9.88	7.703	5.858	8.62	6.778	7.621	6.714	9.168	7.132
	26	9.471	9.655	8.744	9.371	10.989	8.949	9.727	9.196	11.054	9.257	7.144	10.03	8.591	9.261	8.369	10.58	8.61
	28	10.408	7.172	10.131	10.145	11.708	9.672	10.552	10.031	11.315	10.477	8.698	11.047	9.918	10.059	9.512	11.751	10.795
	30	10.642	7.298	11.1	9.121	9.945	10.292	8.885	9.552	11.373	10.511	9.9	10.869	10.339	9.32	10.072	11.197	11.994
	32	8.267	6.568	10.628	5.873	7.941	9.108	5.759	7.331	9.776	9.967	10.576	9.17	9.461	7.121	8.311	7.966	11.321
	34	7.806	5.928	9.754	5.98	6.785	7.209	5.81	5.458	8.653	8.402	10.668	7.753	6.582	6.202	6.95	8.437	9.184
	36	7.982	6.651	7.891	6.057	7.215	6.439	6.026	5.889	8.656	7.978	9.411	8.104	6.218	7.201	5.51	5.886	8.774
	38	7.161	5.773	7.666	5.846	6.834	6.182	5.561	5.717	7.908	7.344	7.493	7.426	5.877	6.571	6.722	7.105	7.534
	40	7.738	6.042	8.211	5.846	7.755	6.249	5.808	5.638	8.856	6.825	6.972	6.94	5.152	6.052	4.744	6.385	7.127
	42	6.407	5.22	8.316	5.359	6.402	5.708	5.474	6.184	7.028	7.74	6.234	7.598	6.015	6.313	5.271	7.055	6.907
	#2445: dnt1Δ ndc80-GFP sad1-mCherry
	time point	Cell 1	Cell 2	Cell 3	Cell 4	Cell 5	Cell 6	Cell 7	Cell 8	Cell 9	Cell 10	Cell 11	Cell 12	Cell 13	Cell 14
	0	0	0	0	0	0	0	0	0	0	0	0	0	0	0
	2	0.545	0.901	1.015	0.85	0.77	0.816	0.726	0.726	0.44	0.676	0.427	0.325	0.411	0.35
	4	1.216	1.915	1.66	1.351	1.407	1.085	1.534	0.887	1.339	1.114	0.525	0.816	0.718	0.664
	6	1.855	2.434	1.989	2.216	1.928	1.019	2.043	1.354	1.7	2.137	1.185	1.274	1.257	1.086
	8	2.213	2.924	2.727	2.51	2.551	1.576	2.434	2.033	1.849	1.911	1.624	1.731	1.633	1.765
	10	2.35	3.335	3.233	2.951	2.951	2.058	3.068	2.474	2.7	2.436	2.209	2.039	2.466	2.192
	12	2.999	3.928	3.424	2.896	3.184	2.268	3.406	2.884	3.385	3.022	2.845	2.974	2.823	2.523
	14	3.187	3.822	3.741	3.333	3.103	3.235	4.001	3.153	3.532	2.917	3.313	3.509	3.317	2.849
	16	3.789	3.899	4.019	4.638	4.25	3.082	4.15	3.605	4.326	3.474	3.903	3.549	3.617	3.038
	18	4.779	4.594	4.512	5.148	4.633	3.587	4.788	4.37	4.876	4.241	4.367	3.925	3.918	3.602
	20	5.645	4.298	5.262	6.165	5.525	4.505	5.328	4.984	5.608	5	4.755	4.113	4.382	4.311
	22	6.504	4.28	6.417	6.97	6.728	5.201	6.358	6.098	6.292	6.123	5.052	4.577	5.017	5.096
	24	7.802	5.208	7.563	8.061	7.666	6.348	7.278	7.074	7.252	7.609	5.722	4.686	5.956	5.889
	26	8.868	5.433	8.901	9.188	9.091	7.527	8.172	7.692	8.181	8.937	6.8	4.852	6.412	7.19
	28	10.205	6.452	10.025	9.429	10.249	8.448	8.923	8.817	9.353	9.745	7.546	5.4	7.59	8.334
	30	11.014	7.947	11.483	9.471	11.345	9.259	10.174	9.031	10.478	8.684	8.599	6.582	8.433	9.467
	32	11.461	9.197	11.832	9.031	11.316	11.014	10.47	9.901	10.292	8.181	9.698	7.077	9.355	10.447
	34	11.893	10.448	11.242	7.478	9.584	11.648	10.89	10.655	9.322	6.033	11.136	7.679	9.956	11.298
	36	9.018	10.371	10.092	6.672	7.838	11.348	11.276	11.545	8.085	6.539	11.932	8.204	9.933	10.422
	38	8.101	11.422	9.1	7.101	8.026	9.863	10.062	11.126	7.633	6.027	12.327	9.082	9.712	9.061
	40	8.415	10.845	8.567	5.713	7.93	9.345	9.467	8.606	6.487	5.998	11.17	9.721	9.163	8.526

## Sheet: Fig. 1F
		Duration of anaphase B (minutes)
			#2453: Wild type		#2445: dnt1Δ
		Cell 1	14		22
		Cell 2	16		30
		Cell 3	18		38
		Cell 4	20		46
		Cell 5	22		54
		Cell 6	24		62
		Cell 7	26		70
		Cell 8	28		78
		Cell 9	30		86
		Cell 10	32		94
		Cell 11	34		102
		Cell 12	36		110
		Cell 13	38		118
		Cell 14	40		126
		Cell 15	42
		Cell 16	44
		Cell 17	46
		Average time (min)	14.6471		22.4286
		SD	2.42232		4.1457

## Sheet: Fig. 2C
		Cells with Cdc13-GFP on SPBs (%)
			timepoint (min)
		nda3-KM311	0	10	20	30	40	50
		Repeat #1	93.33	88.7	72	40	25.42	16
		Repeat #2	92	87.6	80	56.86	34.17	20.62
		Repeat #3	91	82	78.75	44	26	21.43
		Mean value	92.11	86.1	76.9167	46.9533	28.53	19.35
		Strain	timepoint (min)
		nda3-KM311 dnt1Δ	0	10	20	30	40	50
		Repeat #1	93.27	90	86.5	84	72	54
		Repeat #2	92	89.33	83.33	76.67	73.33	53.33
		Repeat #3	93.1	88.89	85.09	75.86	60.9	52
		Repeat #4	92.5	90.83	83.33	74	63.33	52
		Mean value	92.7175	89.7625	84.5625	77.6325	67.39	52.4433
		Strain	timepoint (min)
		nda3-KM311 mad2Δ	0	10	20	30	40	50
		Repeat #1	37.33	34.17	28.21	21.19	17.5	17.11
		Repeat #2	42.165	36.67	34.17	25.83	23.33	17.5
		Repeat #3	36.5	32.5	29.17	19.17	17.5	14.17
		Mean value	38.665	34.4467	30.5167	22.0633	19.4433	16.26
		Strain	timepoint (min)
		nda3-KM311 dis2Δ	0	10	20	30	40	50
		Repeat #1	92.86	91.26	89.89	80.37	76.5	73
		Repeat #2	91.8	83.33	81.25	80.72	70.53	65
		Repeat #3	91.95	90.83	86.05	83.37	82.19	79.89
		Mean value	92.2033	88.4733	85.73	81.4867	76.4067	72.63

## Sheet: Fig. 2E
		Repeat #1	Raw measurement ratio (Cdc13-GFP/Cdc2)				Repeat #1	Normalized ratio (Cdc13-GFP/Cdc2)
		timepoint (min)	nda3-KM311	nda3-KM311 dnt1Δ			timepoint (min)	nda3-KM311	nda3-KM311 dnt1Δ
		0	2.44862	2.15313			0	1	1
		10	2.39965	2.32342			10	0.98	1.08
		20	1.66506	2.08677			20	0.68	0.97
		30	1.35007	1.82862			30	0.55	0.85
		40	1.06547	1.76408			40	0.44	0.82
		50	0.642964	1.29079			50	0.26	0.6
		Repeat #2	Raw measurement ratio (Cdc13-GFP/Cdc2)				Repeat #2	Normalized ratio (Cdc13-GFP/Cdc2)
		timepoint (min)	nda3-KM311	nda3-KM311 dnt1Δ			timepoint (min)	nda3-KM311	nda3-KM311 dnt1Δ
		0	0.687725	1.32643			0	1	1
		10	0.770252	1.39275			10	1.12	1.05
		20	0.605198	1.24684			20	0.88	0.94
		30	0.440144	1.15399			30	0.64	0.87
		40	0.35074	1.00809			40	0.51	0.76
		50	0.220072	0.703007			50	0.32	0.53

## Sheet: Fig. 2G
		Repeat #1	Raw measurement ratio (Mad2- or Mad3-GFP/Lid1-TAP)						Repeat #1	Normalized ratio (Mad2- or Mad3-GFP/Lid1-TAP)
		Strains	nda3-KM311		nda3-KM311 dnt1Δ				Strains	nda3-KM311		nda3-KM311 dnt1Δ
		timepoint (min)	Mad3-GFP/Lid1-TAP	Mad2-GFP/Lid1-TAP	Mad3-GFP/Lid1-TAP	Mad2-GFP/Lid1-TAP			timepoint (min)	Mad3-GFP/Lid1-TAP	Mad2-GFP/Lid1-TAP	Mad3-GFP/Lid1-TAP	Mad2-GFP/Lid1-TAP
		0min	1.3877	1.06382	0.85906	1.35121			0min	1	1	1	1
		10min	1.52822	1.19878	0.93926	1.62655			10min	1.10126	1.12686	1.09336	1.20378
		20min	0.511468	0.737241	0.721939	1.30227			20min	0.368573	0.693014	0.840382	0.963786
		30min	0.128916	0.27969	0.714503	1.24365			30min	0.0928995	0.262912	0.831726	0.920398
		40min	0.0648325	0.160997	0.208179	0.70974			40min	0.0467195	0.151339	0.242334	0.525263
		50min	0.0546504	0.183161	0.21411	0.732979			50min	0.039382	0.172173	0.249237	0.542462
		Repeat #2	Raw measurement ratio (Mad2- or Mad3-GFP/Lid1-TAP)						Repeat #2	Normalized ratio (Mad2- or Mad3-GFP/Lid1-TAP)
		Strains	nda3-KM311		nda3-KM311 dnt1Δ				Strains	nda3-KM311		nda3-KM311 dnt1Δ
		timepoint (min)	Mad2-GFP/Lid1-TAP	Mad3-GFP/Lid1-TAP	Mad2-GFP/Lid1-TAP	Mad3-GFP/Lid1-TAP			timepoint (min)	Mad2-GFP/Lid1-TAP	Mad3-GFP/Lid1-TAP	Mad2-GFP/Lid1-TAP	Mad3-GFP/Lid1-TAP
		0min	0.512428	0.474819	0.765956	0.541637			0min	1	1	1	1
		10min	0.495669	0.506683	0.834917	0.671476			10min	0.967294	1.06711	1.09003	1.23972
		20min	0.389733	0.21343	0.730816	0.639521			20min	0.760563	0.449497	0.954123	1.18072
		30min	0.285129	0.0712719	0.483253	0.192738			30min	0.556428	0.150103	0.630915	0.355843
		40min	0.113374	0.0677028	0.356321	0.166255			40min	0.221248	0.142587	0.465198	0.306948
		50min	0.0541654	0.0568431	0.30276	0.155562			50min	0.105704	0.119715	0.395271	0.287206

## Sheet: Fig.2I
	Cells with Cdc13-GFP on SPBs (%)
	Strain	timepoint (min)
	nda3-KM311	0	10	20	30	40	50
	Repeat #1	93.33	88.7	72	40	25.42	16
	Repeat #2	92	87.6	80	56.86	34.17	20.62
	Repeat #3	91	82	78.75	44	26	21.43
	Mean value	92.11	86.1	76.9167	46.9533	28.53	19.35
	Strain	timepoint (min)
	nda3-KM311 dnt1Δ	0	10	20	30	40	50
	Repeat #1	93.27	90	86.5	84	72	54
	Repeat #2	92	89.33	83.33	76.67	73.33	53.33
	Repeat #3	93.1	88.89	85.09	75.86	60.9	52
	Repeat #4	92.5	90.83	83.33	74	63.33	52
	Mean value	92.7175	89.7625	84.5625	77.6325	67.39	52.4433
	Strain	timepoint (min)
	nda3-KM311 mad2Δ	0	10	20	30	40	50
	Repeat #1	37.33	34.17	28.21	21.19	17.5	17.11
	Repeat #2	42.165	36.67	34.17	25.83	23.33	17.5
	Repeat #3	36.5	32.5	29.17	19.17	17.5	14.17
	Mean value	38.665	34.4467	30.5167	22.0633	19.4433	16.26
	Strain	timepoint (min)
	nda3-KM311 dnt1Δ mad2Δ	0	10	20	30	40	50
	Repeat #1	36.09	29.17	25	26.67	22.55	20
	Repeat #2	34.51	20.835	37.5	31.67	29.09	23.33
	Repeat #3	28.33	27.5	37.5	18.33	18.33	16.67
	Mean value	32.9767	25.835	33.3333	25.5567	23.1175	20.4175
	Strain	timepoint (min)
	nda3-KM311 bub1Δ	0	10	20	30	40	50
	Repeat #1	38.03	33.64	33.33	25	25	14.17
	Repeat #2	36.79	34.17	25	21.67	20.83	14.55
	Repeat #3	37.5	39.77	32.5	24.62	18.33	18.33
	Mean value	37.44	35.86	30.2767	23.7633	21.665	16.97
	Strain	timepoint (min)
	nda3-KM311 dnt1Δ bub1Δ	0	10	20	30	40	50
	Repeat #1	52.46	44.68	38.33	35.83	25.86	20.83
	Repeat #2	45	40	30	28.89	28.33	17.5
	Repeat #3	48	42	34	27.59	27.55	18
	Mean value	48.4867	42.2267	34.11	30.77	27.2467	18.7767

## Sheet: Fig. 3B
	Quantification of Slp1 protein levels
	Repeat #1	Raw measurement ratio (Slp1/Cdc2)				Repeat #1	Normalized ratio (Slp1/Cdc2)
	timepoint (min)	nda3-KM311	nda3-KM311 dnt1Δ			timepoint (min)	nda3-KM311	nda3-KM311 dnt1Δ
	0	0.513736	0.344203			0	1	0.67
	15	0.549698	0.441813			15	1.07	0.86
	30	0.575385	0.277418			30	1.12	0.54
	45	0.313379	0.210632			45	0.61	0.41
	60	0.226044	0.0976099			60	0.44	0.19
	Repeat #2	Raw measurement ratio (Slp1/Cdc2)				Repeat #2	Normalized ratio (Slp1/Cdc2)
	timepoint (min)	nda3-KM311	nda3-KM311 dnt1Δ			timepoint (min)	nda3-KM311	nda3-KM311 dnt1Δ
	0	0.542373	0.401356			0	1	0.74
	15	0.656271	0.515254			15	1.21	0.95
	30	0.64	0.341695			30	1.18	0.63
	45	0.412203	0.265763			45	0.76	0.49
	60	0.303729	0.146441			60	0.56	0.27

## Sheet: Fig. 3D
	Quantification of Slp1 protein levels
	Repeat #1	Raw measurement ratio (Slp1/Cdc2)				Repeat #1	Normalized ratio (Slp1/Cdc2)
	Strains	nda3-KM311	nda3-KM311 dnt1Δ			Strains	nda3-KM311	nda3-KM311 dnt1Δ
	endogenous slp1+	0.339682	0.134306			endogenous slp1+	1	0.395387
	ectopic slp1+ at leu1+	0.610511	0.203139			ectopic slp1+ at leu1+	1.7973	0.598027
	ectopic slp1+ at lys1+	0.934406	0.235974			ectopic slp1+ at lys1+	2.75082	0.694691
	ectopic slp1+ at both leu1+ & lys1+	0.989708	0.327249			ectopic slp1+ at both leu1+ & lys1+	3.41363	0.963397
	Repeat #2	Raw measurement ratio (Slp1/Cdc2)				Repeat #2	Normalized ratio (Slp1/Cdc2)
	Strains	nda3-KM311	nda3-KM311 dnt1Δ			Strains	nda3-KM311	nda3-KM311 dnt1Δ
	endogenous slp1+	0.514901	0.376595			endogenous slp1+	1	0.731394
	ectopic slp1+ at leu1+	0.694572	0.448069			ectopic slp1+ at leu1+	1.34894	0.870205
	ectopic slp1+ at lys1+	0.939468	0.458414			ectopic slp1+ at lys1+	1.82456	0.890297
	ectopic slp1+ at both leu1+ & lys1+	1.00385	0.544824			ectopic slp1+ at both leu1+ & lys1+	2.43959	1.05812
	Repeat #3	Raw measurement ratio (Slp1/Cdc2)				Repeat #3	Normalized ratio (Slp1/Cdc2)
	Strains	nda3-KM311	nda3-KM311 dnt1Δ			Strains	nda3-KM311	nda3-KM311 dnt1Δ
	endogenous slp1+	0.426143	0.338078			endogenous slp1+	1	0.793343
	ectopic slp1+ at leu1+	0.894684	0.577532			ectopic slp1+ at leu1+	2.09949	1.35525
	ectopic slp1+ at lys1+	1.27499	0.784962			ectopic slp1+ at lys1+	2.99193	1.84202
	ectopic slp1+ at both leu1+ & lys1+	1.29064	0.887525			ectopic slp1+ at both leu1+ & lys1+	3.02866	2.08269
						Mean values of 3 repeats	Normalized ratio (Slp1/Cdc2)
						Strains	nda3-KM311	nda3-KM311 dnt1Δ
						endogenous slp1+	1	0.640041
						ectopic slp1+ at leu1+	1.74858	0.941162
						ectopic slp1+ at lys1+	2.52244	1.14233
						ectopic slp1+ at both leu1+ & lys1+	2.96063	1.36807

[truncated: 10 more sheets: Fig. 3F, Fig. 4C, Fig. 4D, Fig. 6A, S2B Fig, S2D Fig, S3B Fig, S4B Fig, S5 Fig, S7C Fig]
